# Supplementary material for: Metabolomic alterations in the blood plasma of older adults with mild cognitive impairment and Alzheimer’s disease (from the Nakayama Study)
Source: Sci Rep. 2022 Sep 8;12:15205. doi: 10.1038/s41598-022-19670-y (PMC9458733; doi:10.1038/s41598-022-19670-y)
Supplement: Supplementary file 2 — Supplementary Information 2. [file 41598_2022_19670_MOESM2_ESM.xlsx]

## Sheet: Raw Data
Dimentia	Categori	ID	Age	sex	height	weight	bmi	Education	Hyperlipidaemia	Hypertension	Diabetes	Drinking	Smoking	Barthel_Index	IADL	GDS15	MMSE	WBC	RBC	Hb	Ht	MCV	MCH	MCHC	Plt	TP	ALB	Tbil	AST	ALT	ALP	LDH	gGT	CPK	Tchol	LDL	HDL	hba1c	GA	BUN	Cr	eGFR	UA	Na	K	Cl	TSH	FT4	CRP
AD	2	1	83	1	152.6	73.6	31.6059	2	1	1	1	0	0	85	2	3	15	4700	473	14.9	47.3	100	31.5	31.5	15.1	7.1	3.4	0.8	19	15	201	252	19	91	187	122	36	9.1	34.7	23.1	1.07	63.85	4.6	137	5.2	99	6.12	1.1	0.053
AD	2	2	88	1	156	71.3	29.2982	2	0	1	0	1	2	100	8	3	19	4300	465	14.8	45.8	98	31.8	32.3	23.5	6.6	3.9	0.6	22	21	247	210	27	174	208	131	39	5.5	14.9	10.9	0.64	87.4192	6.5	145	5.5	107	1.29	1.1	0.048
AD	2	3	87	1	155	40.5	16.8574	2	0	1	0	1	0	100	12	3	21	7600	463	14.5	44.7	97	31.3	32.4	17.6	7.2	3.9	0.8	24	6	290	200	62	74	148	40	88	5.4	16.1	25.2	1.64	37.0456	5.3	142	4.5	105	1.29	1	0.057
AD	2	4	84	2	143.3	32.8	15.9728	2	0	1	0	0	0	90	11	7	22	3700	348	10.8	34	98	31	31.8	25.5	8.4	4.3	0.4	28	13	347	263	11	154	186	85	78	5.8	17.4	13.5	0.47	90.7028	3.3	138	4.9	99	1.6	1.2	0.012
AD	2	5	91	2	141.5	46	22.9744	1	0	1	1	1	0		8	1	20	5400	404	13.3	40.8	101	32.9	32.6	25.5	6.8	4.4	0.8	19	7	298	216	24	59	195	108	71	5.3	15.7	19.3	0.84	60.7601	5.7	142	4.9	104	2.37	1.2	0.058
AD	2	6	79	1	157.8	53.8	21.6057	2	0	1	0	2	2	100	13	1	19	8000	435	12.5	39.7	91	28.7	31.5	17.3	7.5	4.4	0.3	32	18	329	210	15	103	173	107	46	5.6	14.7	19.8	0.87	82.0845	4	142	4.8	106	2.53	1.1	0.047
AD	2	7	78	2	138.8	47.1	24.4479	2	1	1	0	0	0	100	3	3	15	5600	465	13.6	44.3	95	29.2	30.7	25.4	7.5	4.7	0.7	19	11	234	237	12	120	254	153	60	5.6	15.1	15.6	0.62	86.3672	4.9	144	4.4	104	3.33	1.1	0.007
AD	2	8	79	1	157	58	23.5304	3	0	1	0	0	0	100	9	11	19	6300	455	14.8	43.6	96	32.5	33.9	30.4	7.4	3.9	0.6	18	9	252	182	29	38	213	139	26	5.7	18	14.3	0.95	75.8265	5.4	138	5.6	103	1.76	1.4	0.322
AD	2	9	89	1	149	46.7	21.0351	2	0	0	0	2	2	100	8	4	21	4000	334	12.5	37.8	113	37.4	33.1	20.8	7.6	4.2	0.4	38	27	291	274	11	178	137	64	59	5.8	19.2	15.9	0.65	86.2558	6.6	136	5.7	99	0.963	0.9	0.012
AD	2	10	79	2	137	43.7	23.2831	3	1	1	0	0	0	95	3	5	23	7500	451	12.6	38.2	85	27.9	33	26.3	6.8	3.7	0.7	105	195	1469	256	512	53	180	80	79	5.7	14.9	13.6	0.49	92.666	2.3	134	4.7	95	2.05	1.1	0.5
AD	2	11	83	2	151.5	52.5	22.8736	3	0	0	1	0	0	100	13	4	25	6400	466	13.8	44.2	95	29.6	31.2	15.4	7.3	4	0.4	18	8	188	191	12	55	184	115	36	6.6	20.3	12.7	0.93	56.8306	5	141	5.5	103	1.27	1.2	0.067
AD	2	12	88	2	145.4	42.8	20.2449	3	0	1	0	0	0	95	1	2	21	5300	404	12.9	39.6	98	31.9	32.6	22	7.1	4.1	0.8	25	16	369	223	47	82	199	122	57	5.5	14.7	16.7	0.83	62.9592	5.4	140	5.4	103	1.67	1	0.035
AD	2	13	87	2	144.7	44.8	21.3964	2	0	1	1	0	0	90	5	3	16	5200	423	13.9	43	102	32.9	32.3	15.2	6.8	3.8	0.6	16	12	428	198	13	72	160	81	63	9.7	35.9	20.9	0.41	92.893	4.1	137	5.7	100	2.49	1.1	0.009
AD	2	14	90	2	140.6	34.3	17.351	3	0	0	0	0	0	100	8	2	24	8000	354	10.2	32.8	93	28.8	31.1	21.4	7.1	3.9	1.3	23	12	180	232	15	69	178	90	57	5.4	16.5	30.5	1	49.559	4.8	141	5	105	1.61	1	0.069
AD	2	15	78	2	131	43.3	25.2316	2	0	1	0	0	0	95	11	5	24	4600	408	12.5	39.3	96	30.6	31.8	20.3	7.3	4.5	0.6	21	15	212	189	17	143	149	70	52	5.3	14.9	17.3	0.65	85.0349	4.4	139	5.7	104	4.6	1.1	0.092
AD	2	16	83	1	156.5	66.8	27.2739	1	0	1	0	0	0	100	12	2	22	3400	376	12	36.9	98	31.9	32.5	7.3	7.3	4	1.1	41	17	330	255	68	216	143	80	52	5.6	17.6	14.4	0.83	81.3691	4.5	142	5	108	2.87	0.9	0.015
AD	2	17	82	1	154.4	55.8	23.4067	1	0	1	0	2	1	80	1	0	15	6200	460	14.5	44.3	96	31.5	32.7	19.7	7.1	4.2	0.6	23	15	231	181	50	54	221	146	41	6.1	13.4	17.1	0.7	87.8852	6	142	5.4	101	6.43	1	0.208
AD	2	18	90	2	139	49.4	25.568	1	0	1	0	0	0	80	2	2	20	4600	351	10.5	31.9	91	29.9	32.9	29.6	7	4.2	0.6	20	11	199	203	21	127	149	78	47	6.2	18.9	14.9	0.96	52.0663	7.2	135	5	98	1.68	1.4	0.052
AD	2	19	87	2	145.5	52.4	24.7517	2	0	1	1	0	0	85	0	0	14	7100	456	14.4	44.7	98	31.6	32.2	24.3	6.7	3.9	1.1	21	7	340	236	11	63	206	112	66	7.9	26.3	17.2	0.52	85.906	2	139	4.9	101	2.35	1.1	0.041
AD	2	20	79	1	152.5	59.3	25.4985	2	0	1	0	1	0	100	5	1	15	4800	444	15	43.2	97	33.8	34.7	23.1	7.4	4.4	1	23	9	240	196	30	92	221	142	53	5.8	16.7	18	0.94	76.8029	8.1	140	4.8	101	1.22	1.2	0.024
AD	2	21	82	2	138.5	33.4	17.4119	2	0	0	0	0	0	90	4	8	16	4900	388	11.6	36.4	94	29.9	31.9	22.8	7	4.1	0.7	23	13	230	162	11	65	176	110	52	5.4	15	14.3	0.57	86.3296	3.1	142	4.8	102	2.01	1.2	0.018
AD	2	22	74	2	143	42	20.5389	2	0	0	0	0	0	100	9	2	18	4700	409	10.9	35.4	87	26.7	30.8	33.2	7.4	3.9	0.6	23	9	200	191	10	111	156	66	64	5.8	16.2	11.3	0.53	93.5323	3.9	144	4.4	105	2.52	0.9	0.08
AD	2	23	74	2	139	45.9	23.8	2	0	1	0	0	0	100	0	8	8	5700	467	14.3	44.3	95	30.6	32.3	25.1	7.7	4.3	0.4	20	9	269	204	12	68	200	114	56	5.4	14.3	11.1	0.58	90.799	3.7	140	5.2	102	2.1	0.9	0.021
AD	2	24	81	1	162.1	53.2	20.2463	2	0	1	0	1	2	100	13	2	21	7400	425	13.5	40.8	96	31.8	33.1	28.4	6.5	3.8	0.6	22	12	213	223	35	73	195	112	48	5.3	15.2	15.9	0.67	90.1125	4.5	141	4.8	103	3.35	1.1	0.242
AD	2	25	78	2	147.4	46.3	21.3101	2	1	1	0	0	0	100	13	1	20	4100	411	13.1	40.7	99	31.9	32.2	18.6	7.3	4.6	1.1	24	16	224	237	18	147	201	96	77	5.5	15.2	11.4	0.49	93.3192	3.2	141	4.6	103	1.16	1	0.016
AD	2	26	82	2	143	59.8	29.2435	2	1	1	0	0	0	95	0	1	9	6700	424	12.2	38.8	92	28.8	31.4	25	7.4	4.2	0.6	29	19	259	250	27	129	220	108	94	6.1	15.4	14.7	0.85	63.806	7.1	143	4.4	106	1.37	1.1	0.099
AD	2	27	89	2	139.4	47.1	24.2379	2	0	1	0	0	0	85	2	4	15	4400	388	12	37.2	96	30.9	32.3	25.5	7.5	4.3	0.7	28	14	340	263	33	142	220	135	64	5.5	17.9	9.1	0.54	83.6623	2	142	5	105	2.48	1.2	0.032
AD	2	28	89	2	148	48.1	21.9595	3	0	0	0	0	0	95	2	1	18	5500	467	13.4	42.6	91	28.7	31.5	22.9	7.2	4	0.7	26	18	292	216	16	70	247	152	59	5.5	14.4	19.6	0.74	71.8245	4.7	142	6	104	4.02	1	0.079
AD	2	29	79	2	146.3	40.8	19.0621	2	0	1	0	0	0	100	1	4	17	6000	433	13.1	41.9	97	30.3	31.3	33	7.2	4.4	0.6	35	23	245	284	51	385	195	114	56	5.6	15.2	13.8	0.62	85.7626	5.8	139	4.7	100	1.72	1.2	0.195
AD	2	30	90	2	151	45.4	19.9114	3		1				50	0	11	19	7400	442	12.7	39.3	89	28.7	32.3	27.7	8.1	3.9	0.6	26	12	232	258	18	70	219	136	49	5.6	18.9	21.5	0.79	65.9009	5.9	139	5.6	98	1.79	1.3	0.5
AD	2	31	84	2	131	33.6	19.5793	3	0	1	0	1	0	100	2	1	13	6000	444	12.8	41.8	94	28.8	30.6	31.3	7.2	4.5	0.9	18	9	244	261	13	107	234	141	69	5.5	14.2	11.5	0.48	90.0767	4.1	141	4.4	103	3.39	1	0.011
AD	2	32	88	2	139.2	42.7	22.0368	2	0	1	0	0	0	100	7	0	18	4500	359	10.7	34.2	95	29.8	31.3	20.4	7.4	4	0.8	24	14	234	195	13	95	215	144	42	5.7	16.9	26.7	0.75	71.1664	4.2	141	4.4	104	2.59	1.3	0.046
AD	2	33	86	1	152.5	58.7	25.2405	1	0	1	0	1	2	100	12	4	21	7500	430	14.4	43.9	102	33.5	32.8	42.3	7.1	4.3	0.6	26	12	152	230	18	87	177	102	45	5.2	12.9	17.1	1.07	62.5185	4.4	140	4.6	103	1.37	1.2	0.079
AD	2	34	88	2	135.4	43.6	23.782	2	0	0	0	0	0	100	11	1	20	6900	430	13.1	39.6	92	30.5	33.1	26.6	6.8	3.9	0.5	29	14	227	288	14	170	192	102	72	5.8	15.6	12.4	0.52	85.3047	2.8	140	4.9	105	3.77	1	0.029
AD	2	35	82	1	151.1	53.3	23.3452	2	0	0	1	0	0	65	0	5	18	5900	483	15.2	47.1	98	31.5	32.3	17.2	7.2	4.3	0.8	21	13	265	266	19	70	236	157	50	8.1	23.8	14.8	0.8	83.1919	3.8	141	5.2	101	2.22	1.2	0.013
AD	2	36	86	2	140	44.6	22.7551	2	0	1	0	0	0	100	9	9	21	5100	438	13.1	40.2	92	29.9	32.6	24.2	7.8	4.5	0.5	25	14	201	241	17	151	239	152	68	5.6	13.5	24.1	0.82	64.7925	5.4	141	5.4	105	1.83	1	0.04
AD	2	37	92	2	133.4	45.8	25.7368	1	0	1	0	0	0	80	0	7	18	8000	403	13.1	40.2	100	32.5	32.6	15.4	7	3.5	0.6	26	16	171	224	15	414	151	101	33	5.6	17.3	27.5	0.66	76.6841	4.6	145	5	107	0.944	1.2	0.267
AD	2	38	80	1	150.3	61.6	27.2686	2	0	0	0	1	2	100	0	0	17	6100	389	13.5	41.6	107	34.7	32.5	17.1	7.5	4.8	1.5	43	17	192	278	16	437	140	83	49	5.3	14.5	13.9	0.58	96.2906	4.6	142	4.6	98	3.59	1.2	0.285
AD	2	39	84	2	143.1	54.3	26.5168	2	0	1	0	0	0	95	8	0	22	6700	403	11.8	36.4	90	29.3	32.4	19.6	7.2	3.9	0.5	33	24	210	217	16	125	207	115	72	5.8	15.5	18.1	0.75	73.1945	5.6	143	4.3	106	2.01	1	0.179
AD	2	40	79	1	154.5	46.4	19.4384	2	1	1	1	0	1	100	13	2	17	7200	472	13.9	44.6	94	29.4	31.2	24.2	6.9	3.9	0.6	18	22	303	208	18	123	177	94	60	6.4	18.3	21.1	0.86	82.4754	4.6	142	4.7	104	1.08	1.1	0.011
MCI	1	41	81	2	148	47.8	21.8225	3	0	1	0	0	0	100	13	1	29	4900	341	11.7	36.6	107	34.3	32	19.9	7.2	4.1	0.8	29	19	205	258	22	129	209	118	74	5	14.4	22.9	0.57	86.9382	4.9	139	5.3	101	1.94	0.9	0.03
MCI	1	42	89	2	144	40.6	19.5795	1	1	1	1	0	0	55	1	11	25	6400	345	11.6	35.6	103	33.6	32.6	27	6.6	4.1	0.8	25	17	360	222	26	171	184	90	73	5.4	18.6	14.3	0.61	80.3737	3.2	138	4.6	100	1.35	1.3	0.006
MCI	1	43	84	2	141.4	40.8	20.4062	2	1	0	0	0	0	100	11	5	24	3500	438	13	40.8	93	29.7	31.9	15.1	6.9	4.2	0.7	28	16	285	185	17	81	147	78	45	5.4	14.6	13.1	0.68	80.324	4.9	142	4.5	103	4.17	1	0.011
MCI	1	44	84	2	136.8	47.7	25.4886	2	0	1	0	0	0	100	13	0	25	7300	491	11.7	38.3	78	23.8	30.5	32.2	6.8	3.5	0.6	18	12	249	199	20	67	220	137	58	6	12.4	16.8	0.56	85.6224	3.7	144	4.8	108	1.28	1	0.082
MCI	1	45	86	2	139.5	45.9	23.5865	2	0	1	0	0	0	100	10	2	27	6200	436	13.7	41.8	96	31.4	32.8	30.8	7.5	4.7	0.8	19	12	179	200	21	46	212	121	60	5.7	14.5	22.9	0.57	83.9376	5.8	140	4.8	99	1.23	1.1	0.03
MCI	1	46	81	1	156.3	61.1	25.0106	2	0	1	0	2	1	100	11	3	26	5400	477	14.8	45.1	95	31	32.8	26.5	6.7	4	0.5	21	18	229	229	12	144	137	78	35	5.5	15.3	18.3	0.71	87.9903	7.6	144	4.9	107	1.62	0.9	0.038
MCI	1	47	83	2	140	47.4	24.1837	2	1	1	0	0	0	100	7	3	23	4900	367	11.5	35.8	98	31.3	32.1	23.9	7.4	4	0.7	21	10	245	221	17	136	172	88	67	5.5	15.3	18.1	0.6	84.2908	6.1	142	4.6	105	2.38	0.9	0.062
MCI	1	48	79	2	153.4	66.3	28.1749	2	0	1	0	0	0	100	13	3	24	6200	434	13.7	42.3	97	31.6	32.4	26.4	7.3	3.9	0.5	30	20	361	240	13	103	197	121	54	5.8	14.8	16	0.59	87.1735	4.2	138	4.5	102	3.88	1.2	0.012
MCI	1	49	85	2	145.9	49.5	23.2538	2	0	1	0	0	0	100	12	2	28	10000	412	11.1	35.9	87	26.9	30.9	40.2	7.8	3.3	0.5	15	11	199	193	14	34	200	114	54	5.5	16.3	12.3	0.65	80.9546	5.7	140	5.4	99	1.08	1.3	0.5
MCI	1	50	75	2	161	41.6	16.0488	3	0	0	0	1	0	100	13	4	26	5200	393	12.9	39.8	101	32.8	32.4	17.9	7.2	4.3	0.7	26	16	130	240	27	141	206	109	82	5.6	14.8	9.3	0.56	91.2103	3.9	141	6.6	104	1.64	1.1	0.02
MCI	1	51	92	2	135.5	36.1	19.662	1	1	1	0	0	0	100	13	2	25	4800	424	13.1	39.2	92	30.9	33.4	18.9	6.4	3.4	0.7	23	9	143	241	20	83	327	203	103	5.6	14.1	16.3	0.53	82.423	3.9	141	4.7	101	1.8	1.3	0.009
MCI	1	52	73	1	162.6	59.9	22.6561	2	0	1	0	1	0	100	11	2	25	6700	496	15.2	48.5	98	30.6	31.3	23.6	8	4.6	0.4	24	21	226	216	52	94	221	142	44	5.7	13.2	9.5	0.76	90.5094	2.5	141	5.3	103	2.69	1.1	0.028
MCI	1	53	86	2	147.7	54.6	25.0283	2	1	1	0	1	0	100	13	1	23	5200	380	11.6	37.7	99	30.5	30.8	21.4	7.1	4.1	0.4	24	10	229	232	13	75	180	83	65	5	16	28.4	2.42	17.5103	5.1	140	5.3	107	6.18	1.1	0.035
MCI	1	54	79	1	155.3	61.1	25.3337	3	0	1	0	1	2	100	12	4	25	6100	532	17	52.8	99	32	32.2	22.5	7.4	4.6	1.3	26	19	179	257	38	212	203	127	50	5.3	13.1	18.7	0.91	79.8745	7.1	146	5	109	1.9	1.1	0.089
MCI	1	55	88	2	146.8	40.9	18.9789	2	1	1	0	0	0	100	13	4	26	7700	472	13.3	43	91	28.2	30.9	26.5	7.7	3.8	0.5	24	17	288	199	15	70	175	96	51	5.9	15.6	13.1	0.67	78.4801	4.1	142	5	102	2.23	1.1	0.274
MCI	1	56	83	2	126	41	25.8251	2	1	0	0	0	0	100	4	5	22	3700	354	10.4	32.7	92	29.4	31.8	26.4	7	4.4	0.9	32	16	365	334	15	262	199	96	84	5.6	16.7	15.9	0.65	82.1	3.8	139	4.4	99	3.11	1.1	0.055
MCI	1	57	87	1	161.2	46.5	17.8946	3	1	0	0	2	0	100	5	5	27	23600	594	14	48.8	82	23.6	28.7	121.1	7.5	4.5	1	30	27	350	465	51	81	141	73	54	5.8	17.2	36.2	0.99	68.1962	5.2	143	7.5	101	2.65	1.1	0.015
MCI	1	58	82	1	154.4	58.5	24.5392	3	0	0	0	2	0	100	13	0	24	7000	500	15.7	49.4	99	31.4	31.8	20.4	7.8	4.2	0.8	25	23	316	224	18	148	211	134	49	5.9	14.9	18.1	0.96	73.3113	6.9	142	5	100	1.53	1	0.045
MCI	1	59	79	2	148	46.1	21.0464	2	0	1	1	0	0	100	13	4	25	5100	354	11.6	35.6	101	32.8	32.6	16.4	7.6	4.3	0.5	25	13	272	260	13	120	205	117	68	6.5	19.9	16.5	0.61	86.2226	3.8	140	4.1	101	9.89	0.8	0.045
MCI	1	60	90	1	147.8	55.5	25.4065	3	0	0	0	0	2	100	13	4	27	8900	444	14.9	45.1	102	33.6	33	17.4	6.8	3.8	0.6	22	10	204	206	18	71	142	84	48	6	15.8	20.2	0.94	71.0917	4.7	138	5.9	101	3.43	1.2	0.028
MCI	1	61	85	2	147.1	46.9	21.6744	3	0	0	0	0	0	100	13	3	24	1800	306	10.6	32.9	108	34.6	32.2	13.6	8	4	0.3	30	19	247	215	15	95	137	70	38	5.4	14.8	18.4	0.56	85.023	4.1	145	4.3	108	3.48	0.7	0.029
MCI	1	62	73	2	146	47	22.0492	3	0	1	0	1	0	100	13	2	24	4300	444	12.6	39	88	28.4	32.3	24.9	6.7	3.9	0.7	32	24	211	220	15	62	201	119	71	5.7	17.8	9.3	0.39	104.193	3.4	139	5.7	103	2.48	1	0.022
MCI	1	63	83	2	133.5	40	22.4439	3	1	1	0	0	0	100	13	2	27	4500	413	12.5	38.9	94	30.3	32.1	21.9	7.2	4.1	0.9	24	15	261	224	14	75	197	119	50	5.8	15.4	12.9	0.56	86.2259	4.7	142	4.3	102	1.96	1.3	0.162
MCI	1	64	88	1	153.6	56.9	24.1174	1	0	1	0	1	2	100	13	0	24	3400	420	13.1	40	95	31.2	32.8	14.4	6.7	3.8	0.6	24	15	329	219	29	216	189	128	42	5.3	16.8	20.9	0.92	73.9968	4.2	142	5.3	108	1.87	1.2	0.055
MCI	1	65	77	1	175	55.8	18.2204	4	0	0	0	1	2	100	12	5	27	6800	406	13	42.3	104	32	30.7	18.5	7.8	4.2	0.5	66	67	419	279	29	341	195	97	72	5.7	17	13.6	0.69	91.5668	4.3	143	5	103	8.56	0.8	0.067
MCI	1	66	71	1	169	67	23.4586	3	0	1	1	0	0	100	13	3	25	4400	424	13.7	39.6	93	32.3	34.6	18.3	6.8	4.3	1.1	19	25	395	179	18	97	212	118	70	6.6	20.7	15	0.63	99.1472	2.3	135	4.7	98	0.753	1.1	0.02
Ct	0	67	82	1	155.8	52.8	21.752	2	1	1	1	0	0	100	8	3	29	7800	425	12.8	41	96	30.1	31.2	29.2	6.8	3.3	0.7	20	23	216	263	26	36	215	101	93	6.1	16.8	18.1	0.91	78.2088	4.1	144	3.7	103	0.035	1.5	0.5
Ct	0	68	81	1	157.8	62.3	25.0192	2	0	0	1	1	0	100	13	0	30	7000	425	13.9	42.1	99	32.7	33	16.2	7.6	4.2	1.2	16	16	206	228	59	109	150	62	68	8.4	30.7	21.8	0.9	79.8194	5.3	136	4.7	97	2.1	1.3	0.14
Ct	0	69	82	2	144.2	55.7	26.787	3	1	1	0	0	0	100	13	1	30	5500	388	12.5	38	98	32.2	32.9	18.4	7.5	3.8	0.7	21	12	400	201	21	90	185	90	61	5.9	15	26.8	0.74	75.4445	6	140	4.5	102	2.18	1.3	0.049
Ct	0	70	82	2	145	54.5	25.9215	2	1	1	0	0	0	100	13	3	30	6300	435	12.9	40.5	93	29.7	31.9	25.2	6.9	4.5	0.7	25	18	157	254	13	210	215	123	72	5.4	15	17.9	0.52	88.9769	4.6	142	4.5	105	2.36	1	0.032
Ct	0	71	81	1	145.5	68.6	32.404	2	1	1	1	2	0	100	11	2	26	6100	484	14.8	44.3	92	30.6	33.4	24.2	7.6	3.9	0.9	32	34	293	210	36	97	167	100	32	6.4	16.2	13.7	0.79	84.2126	5.6	139	5.9	101	3.69	1.3	0.059
Ct	0	72	81	2	144.5	38.5	18.4385	2	1	1	0	2	0	100	12	2	30	6000	433	13.6	41.9	97	31.4	32.5	24.1	7.2	4.4	1.1	44	21	300	222	32	127	195	77	94	5.8	13.9	15.2	0.51	90.1784	4.7	139	5.1	100	3.94	1.1	0.052
Ct	0	73	85	1	158.4	66.2	26.3844	3	0	1	0	1	2	100	13	0	26	4800	387	12.9	39.6	102	33.3	32.6	14.4	7.4	4.4	1	24	13	168	210	14	91	165	105	44	6	18.2	22.2	0.91	76.5779	6.1	142	4.5	104	5.53	0.8	0.02
Ct	0	74	81	2	146.7	51.7	24.0232	3	1	1	0	1	0	100	13	0	30	6700	428	12.7	39.9	93	29.7	31.8	22	7.8	4.6	0.6	22	11	292	206	17	112	185	99	55	5.5	15.8	17.4	0.8	69.1423	4.6	141	4.5	104	3.55	0.8	0.089
Ct	0	75	81	2	144.1	53.4	25.7166	2	1	1	1	0	0	75	4	5	28	9200	414	13.4	42.4	102	32.4	31.6	24.7	7.1	3.6	0.5	24	17	245	232	24	107	165	77	67	6.2	17	15.9	0.64	83.6874	3.7	140	4.9	105	3.62	1.2	0.5
Ct	0	76	84	2	144.7	57.5	27.4619	2	0	1	0	0	0	100	9	7	29	7300	481	13.7	43.2	90	28.5	31.7	26.5	7.7	4.5	0.7	25	19	364	255	29	106	206	119	51	5.9	16.5	18.5	0.52	87.7356	4.7	142	5.4	102	1.57	1.3	0.112
Ct	0	77	85	2	144.3	51.2	24.5888	3	1	0	0	0	0	100	13	2	28	6600	453	13.7	43.8	97	30.2	31.3	23.6	7.4	4.3	1.3	31	21	177	312	18	243	232	121	86	5.4	15	15.4	0.49	88.8415	3.8	145	4.6	104	8.76	0.9	0.06
Ct	0	78	83	1	146.2	48.3	22.5971	2	0	1	0	1	0	100	13	6	29	4600	459	14.2	44.5	97	30.9	31.9	27.7	7.4	4.4	0.8	22	12	307	193	35	72	149	76	49	5.7	16.6	16	0.86	80.1902	4.9	141	5	102	2.89	1.1	0.011
Ct	0	79	81	1	164.1	62.9	23.3579	2	0	1	0	1	2	100	11	1	27	7600	446	14.6	43.6	98	32.7	33.5	24.9	7.1	4.3	0.6	26	27	169	180	46	96	194	99	66	5.4	14.9	17.8	0.89	80.1868	4.6	142	4.4	104	1.41	1.2	0.045
Ct	0	80	82	2	136.3	45.3	24.3841	2	1	1	0	0	0	95	8	7	27	5300	498	15.2	46.1	93	30.5	33	27.8	7.9	4.1	0.6	28	19	202	246	18	105	192	99	52	5.5	14.2	9.8	0.7	80.6873	4.4	146	3.8	105	2.09	1.1	0.051
Ct	0	81	81	1	164.6	70.2	25.9106	3	0	1	0	0	0	100	12	2	30	4600	408	12.7	40.1	98	31.1	31.7	16	7.5	4.6	1.8	44	50	286	263	36	208	184	94	56	5.1	16	19.4	0.84	82.1151	6.2	141	4.7	105	5.63	1	0.082
Ct	0	82	86	1	155	54	22.4766	2	0	0	0	0	2	95	10	2	28	8800	500	15.6	47.8	96	31.2	32.6	22	7	4	1.4	22	20	303	278	25	79	262	162	73	6.1	15	25.8	0.67	87.0024	5.2	140	5.4	101	6.77	1.3	0.039
Ct	0	83	82	1	155.2	49.9	20.7165	2	0	0	0	1	2	100	13	1	26	8600	509	16	49.9	98	31.4	32.1	22.7	7.2	4.3	0.7	20	14	242	189	20	69	198	116	37	5.7	15.7	15.2	0.86	80.7555	4.4	140	4.1	100	1.97	1	0.02
Ct	0	84	85	1	149.6	52.1	23.2795	3	0	1	1	1	2	100	13	4	29	6000	401	11.9	39.3	98	29.7	30.3	24.2	7.8	4.3	0.5	26	22	149	180	23	98	149	88	42	6.8	17.2	21.6	0.97	70.8888	5.8	140	5	104	2.36	1	0.066
Ct	0	85	79	1	152.8	50.2	21.5009	4	0	1	0	1	0	100	13	0	29	4400	438	13.9	41.8	95	31.7	33.3	26.2	7.3	4	0.4	20	16	220	234	19	150	138	75	56	5.3	16	12.4	0.73	88.2222	4.3	141	5	105	1.78	1.1	0.156
Ct	0	86	80	2	149	47.4	21.3504	2	0	1	1	0	0	100	13	4	30	8200	460	13	41	89	28.3	31.7	28.3	8.5	4.5	0.5	23	18	265	243	14	130	227	136	56	8	23.2	14.8	0.63	84.7151	4.9	144	5.3	104	1.51	1.2	0.5
Ct	0	87	80	2	146.7	44.9	20.8634	3	0	1	0	1	0	100	13	4	30	6900	447	14	43	96	31.3	32.6	25.3	7.3	4.1	0.6	19	16	209	205	19	94	222	138	47	5.7	12.9	16	0.49	92.0173	4.8	140	4.6	101	1.88	1.4	0.112
Ct	0	88	79	2	158	72.8	29.162	3	0	0	0	0	0	100	12	0	29	8300	472	13.6	43.2	92	28.8	31.5	20.8	7.5	4.1	0.6	23	16	196	211	17	131	181	99	58	5.9	12.9	15.1	0.54	89.7506	4.6	140	4	101	1.26	1.3	0.085
Ct	0	89	80	2	147.7	53.1	24.3407	2	1	1	0	0	0	100	11	4	26	6200	461	12.8	40.2	87	27.8	31.8	26.2	7.6	4.5	0.9	27	18	210	259	13	101	183	94	55	5.9	14.5	11.3	0.46	93.95	5	141	4.6	103	1.85	1	0.167
Ct	0	90	80	1	162.9	57.2	21.5553	2	0	0	0	2	2	100	12	5	25	4700	453	13.7	42.8	94	30.2	32	23.9	6.7	4.1	0.7	18	11	290	167	13	100	220	116	69	5.4	16.2	16.7	1.02	69.094	5.1	142	5.1	103	1.13	1.5	0.027
Ct	0	91	80	2	148	46.3	21.1377	2	0	1	0	0	0	95	13	3	29	3800	416	13	40.5	97	31.3	32.1	23.4	7.4	3.9	0.6	28	15	439	180	11	49	166	106	39	5.4	14.3	18.6	0.5	91.4077	3.1	141	5.1	104	2.76	0.9	0.205
Ct	0	92	79	2	156.7	75.4	30.7067	2	0	1	0	0	0	100	13	0	26	6500	431	13	40.4	94	30.2	32.2	21.6	8	4.5	0.6	19	13	229	188	22	97	195	115	55	5.8	14.8	16.3	0.79	71.1951	6.1	141	5.8	105	2.25	1	0.291
Ct	0	93	80	1	166.7	66.4	23.8944	2	1	1	1	1	2	100	12	0	27	4000	415	13.3	40	96	32	33.3	18.9	7.3	4.1	0.9	20	12	216	192	18	133	198	139	41	6.7	20.6	17.5	0.78	85.2515	4.7	142	5.2	106	0.637	1.3	0.065
Ct	0	94	79	1	167.5	72	25.6627	2	1	0	0	2	2	100	12	2	28	7400	508	15.1	46.4	91	29.7	32.5	26.7	6.9	4	0.8	18	13	236	202	13	113	195	124	39	5.4	13.5	21.3	0.81	84.531	5.2	141	4.4	102	1.34	1.3	0.183
Ct	0	95	80	2	143.3	50.1	24.3975	2	1	1	0	0	0	100	13	0	28	6200	421	13.2	40.7	97	31.4	32.4	31.2	7.1	4.1	0.6	24	17	301	244	12	113	189	120	41	5.8	14	12.2	0.44	95.3341	3.5	142	5.7	104	5.59	1	0.031
Ct	0	96	80	2	144.7	47.1	22.4949	3	1	1	0	0	0	100	13	4	30	4700	430	13.4	43	100	31.2	31.2	25.7	6.7	4.1	0.8	20	17	164	158	35	69	191	95	74	5.6	15	18.6	0.53	89.6721	3.3	145	5.3	106	3.75	1	0.026
Ct	0	97	82	2	149.5	47.8	21.3868	2	1	0	0	1	0	100	10	3	29	5200	419	13.1	41.8	100	31.3	31.3	20	7.4	4.6	0.8	24	13	197	231	13	125	187	99	42	5.7	15.3	14.2	0.64	83.1016	4.5	142	4.1	101	2.51	1.1	0.056
Ct	0	98	84	2	145	48.8	23.2105	1	1	1	0	0	0	100	9	1	28	6300	435	13	41	94	29.9	31.7	24.6	6.8	3.8	0.6	25	8	408	246	19	172	198	122	55	5.6	16.1	18.2	0.77	70.9022	5.5	141	4.8	104	2.5	1	0.239
Ct	0	99	81	2	150	55.2	24.5333	3	0	0	1	0	0	100	12	3	30	3100	403	11.7	36.7	91	29	31.9	21.1	7.6	4.2	0.8	21	13	163	194	9	110	200	123	58	6.7	19.4	15.5	0.55	87.9658	4.2	140	4.8	103	6.93	0.9	0.466
Ct	0	100	83	2	143.7	51.5	24.9	2	1	1	0	0	0	100	12	0	28	5700	372	11.4	35.7	96	30.6	31.9	18.5	7.8	4.2	0.8	32	21	151	271	17	144	196	91	35	5.8	15.2	26.7	1.27	38.992	5.8	139	7.2	103	5.96	1.2	0.009
Ct	0	101	79	2	148.6	55.1	24.9525	3	0	0	0	0	0	100	13	4	29	5400	466	13.7	43.9	94	29.4	31.2	23	7.5	4.7	0.8	24	13	193	240	17	194	220	134	60	5.8	14.8	20.7	0.64	84.8714	5.1	143	4.8	103	2.37	1	0.011
Ct	0	102	85	2	150.4	60.1	26.5692	2	0	1	0	0	0	100	9	3	30	5900	370	11.9	36.7	99	32.2	32.4	27.8	7.3	4.3	0.5	23	15	361	242	55	165	228	134	68	5.5	15.7	23.9	0.79	68.2567	6	144	5.3	107	3.49	1.2	0.079
Ct	0	103	80	2	148.5	44.2	20.0433	3	1	0	0	2	0	100	13	0	26	3900	439	13	41.8	95	29.6	31.1	23.8	7.3	4.2	0.9	31	18	250	231	20	71	256	145	83	5.6	15.3	19.8	0.9	60.3881	5.1	144	5.5	105	3.35	1.1	0.025
Ct	0	104	85	2	135.8	40.7	22.0696	2	1	1	1	0	0	95	5	4	27	5500	341	11	34.2	100	32.3	32.2	23.2	7.4	4.2	0.5	27	29	166	212	14	111	169	99	54	6.7	19.7	20.2	0.48	89.4462	5	140	5.2	102	2.03	1.1	0.028
Ct	0	105	84	2	140	40.8	20.8163	3	0	0	0	0	0	95	13	4	29	4500	384	12.6	38.4	100	32.8	32.8	16.2	6.5	3.7	0.7	25	13	229	198	15	96	184	96	66	5.3	16.5	15.7	0.52	87.7356	3.2	141	6.6	107	1.08	1	0.03
Ct	0	106	88	2	136.7	42.8	22.9038	2	1	1	0	0	0	80	12	2	30	7600	339	10.1	30.8	91	29.8	32.8	23.6	7	4.1	0.5	29	14	167	247	20	140	202	101	80	5.4	15.3	17.7	0.92	55.591	5.1	137	4.3	98	2.36	1.6	0.009
[truncated: 53 more columns]

## Sheet: Abbreviation
Table1-1	Dimentia	AD,MCI,Ct
	Categori		0=Ct,1=MCI,2=AD
	ID
	Age
	sex		1=man,2=female
	height		cm
	weight		kg
	bmi		kg/m2
	Education		1=finished primary school,2=finished junior high school,3=finished high school,4=finished college
	Hyperlipidaemia		0=no,1=yes
	Hypertension		0=no,1=yes
	Diabetes		0=no,1=yes
	Drinking		0=no,1or2=yes
	Smoking		0=no,1or2=yes
	Barthel_Index	0-100
	IADL	0-13
	GDS15	0-15
	MMSE	0-30
Table1-2	WBC	μL
	RBC	×10^4/μL
	Hb	g/dL
	Ht	%
	MCV	fL
	MCH	pg
	MCHC	%
	Plt	×10^4/μL
	TP	g/dL
	ALB	g/dL
	Tbil	mg/dL
	AST	U/L
	ALT	U/L
	ALP	U/L
	LDH	U/L
	gGT	U/L
	CPK	U/L
	Tchol	mg/dL
	LDL	mg/dL
	HDL	mg/dL
	hba1c	%
	GA	%
	BUN	mg/dL
	Cr	mg/dL
	eGFR	mL/min/1.73 m2
	UA	mg/dL
	Na	ｍEq/L
	K	ｍEq/L
	Cl	ｍEq/L
	TSH	μIU/mL
	FT4	ng/dL
	CRP	mg/dL
Table2	Ala
	Arg
	Asn
	Asp
	Cysteine
	Gln
	Glu
	Gly
	His
	Ile
	Leu
	Lys
	Met
	Phe
	Pro
	Serine
	Thr
	Trp
	Tyr
	Val
	Anthranilic acid
	Betaine
	Choline
	Citrulline
	Creatine
	Creatinine
	GABA
	Hydroxyproline
	Hypoxanthine
	Kyn
	N,N-Dimethylglycine
	Ornithine
	Thymine
	Uracil
	Uridine
Table3	ASL
	NOS2
	ASS1
	OTC
	ARG1
	AZIN1
	OAZ1
	OAZ2
	OAZ3
	ODC1
	SMS
Supplement Table	Immediated recall test	0-25
	Delayed recall test	0-25
	Hyperlipidaemia_internal medicine		0=No, 1=Previously, 2=Occasionally, 3=Regularly
	Hypertension_internal medicine		0=No, 1=Previously, 2=Occasionally, 3=Regularly
	Diabetes_internal medicine		0=No, 1=Previous, 2=Present
	Diabetes_insulin treatment		0=No, 1=Previous, 2=Present
	Time of blood collection after meal	hour
